# Supplementary material for: Key Inflammatory Processes in Human NASH Are Reflected in Ldlr−/−.Leiden Mice: A Translational Gene Profiling Study
Source: Front Physiol. 2018 Feb 23;9:132. doi: 10.3389/fphys.2018.00132 (PMC5829089; doi:10.3389/fphys.2018.00132)
Supplement: Supplementary file 1 [file Table1.XLSX]

## Sheet: Sheet1
			Arraynumber	Patient	group	INFL	FAT%	FIBR	NAS	infl ≥2	no infl	no fibr	fat < 10
			GSM1178971_A1359-02.CEL	A1359-02	C	1	3	0	1			no fibrosis	fat<10
			GSM1178979_A1359-10.CEL	A1359-10	C	0	0	0	0		no inflammation	no fibrosis	fat<10
			GSM1178970_A1359-01.CEL	A1359-01	C	0	1	0	0		no inflammation	no fibrosis	fat<10
			GSM1178972_A1359-03.CEL	A1359-03	C	0	0	0	0		no inflammation	no fibrosis	fat<10
			GSM1178973_A1359-04.CEL	A1359-04	C	0	0	0	0		no inflammation	no fibrosis	fat<10
			GSM1178974_A1359-05.CEL	A1359-05	C	0	2	0	0		no inflammation	no fibrosis	fat<10
			GSM1178977_A1359-08.CEL	A1359-08	C	0	0	0	0		no inflammation	no fibrosis	fat<10
			GSM1178978_A1359-09.CEL	A1359-09	C	0	1	0	0		no inflammation	no fibrosis	fat<10
			GSM1178998_A1359-29.CEL	A1359-29	C	0	0	2	0		no inflammation		fat<10
			GSM1179010_A1359-40.CEL	A1359-40	C	0	0	1	0		no inflammation		fat<10
			GSM1179018_A1359-49.CEL	A1359-49	C	0	0	1	0		no inflammation		fat<10
			GSM1179024_A1359-54.CEL	A1359-54	C	0	0	0	0		no inflammation	no fibrosis	fat<10
			GSM1178987_A1359-18.CEL	A1359-18	N	3	90	0	6	infl ≥ 2		no fibrosis
			GSM1179003_A1359-34.CEL	A1359-34	N	2	70	3	5	infl ≥ 2
			GSM1179004_A1359-35.CEL	A1359-35	N	3	70	0	7	infl ≥ 2		no fibrosis
			GSM1178975_A1359-06.CEL	A1359-06	N	1	80	1	4
			GSM1178980_A1359-11.CEL	A1359-11	N	3	45	3.5	5	infl ≥ 2
			GSM1178995_A1359-26.CEL	A1359-26	N	1	90	0	5			no fibrosis
			GSM1178996_A1359-27.CEL	A1359-27	N	2	90	1	6	infl ≥ 2
			GSM1179001_A1359-32.CEL	A1359-32	N	2	80	3	5	infl ≥ 2
			GSM1179002_A1359-33.CEL	A1359-33	N	2	40	4	4	infl ≥ 2
			GSM1179006_A1359-37.CEL	A1359-37	N	1	75	1	5
			GSM1179008_A1359-39.CEL	A1359-39	N	1	75	0.5	5
			GSM1179015_A1359-44.CEL	A1359-44	N	1	80	1	5
			GSM1179017_A1359-46.CEL	A1359-46	N	1	70	1	5
			GSM1179026_A1359-55.CEL	A1359-55	N	2	60	1	5	infl ≥ 2
			GSM1179033_A1359-59.CEL	A1359-59	N	1	70	1	5
			GSM1179035_A1359-61.CEL	A1359-61	N	2	90	1	6	infl ≥ 2
			GSM1179036_A1359-62.CEL	A1359-62	N	1	80	1	5
